# Supplementary material for: Application of Ozonation-Biodegradation Hybrid System for Polycyclic Aromatic Hydrocarbons Degradation
Source: Int J Environ Res Public Health. 2023 Mar 31;20(7):5347. doi: 10.3390/ijerph20075347 (PMC10094057; doi:10.3390/ijerph20075347)
Supplement: Supplementary file 1 [file ijerph-20-05347-s001.zip]

Archive with 1 entries (1 files):
- ijerph-2288760-supplementary.pdf
